# Supplementary material for: The megamouth shark, Megachasma pelagios, is not a luminous species
Source: PLoS One. 2020 Nov 25;15(11):e0242196. doi: 10.1371/journal.pone.0242196 (PMC7688146; doi:10.1371/journal.pone.0242196)
Supplement: S1 File — (XLSX) [file pone.0242196.s004.xlsx]

## Sheet: Placoid scale morphometry
Integument zone	Base width (µm)	Crown width (µm)	Length (µm)	Crown/Base width ratio (%)
White band	347.63	329.39	239.37	94.75
White band	400.31	370.3	207.06	92.5
White band	463.48	379.69	183.98	81.92
White band	427.05	407.84	256.83	95.5
White band	293.32	293.21	242.09	99.96
White band	232.62	237.11	213.13	101.93
White band	374.56	358	250.26	95.58
White band	396.36	347.92	266	87.78
White band	270.93	278.81	289.72	102.91
White band	382.1	395.23	254.67	103.44
Tongue	238.7	312.5	206.85	130.92
Tongue	177.58	188.83	147.99	106.33
Tongue	200.26	233.29	241.51	116.5
Tongue	201.52	270.61	137.51	134.28
Tongue	172.86	208.71	204.23	120.74
Tongue	182.64	270.7	180.05	148.21
Tongue	161.78	244.78	164.3	151.3
Tongue	193.13	250.89	163.17	129.9
Tongue	164.15	220.54	169.26	134.35
Tongue	141.44	197.3	116.85	139.49
Ventral skin	201.78	45.29	256.29	22,45
Ventral skin	213.88	77.28	197.68	36.13
Ventral skin	159.65	45.29	226.73	28.37
Ventral skin	144.72	31.31	172.52	21.63
Ventral skin	109.6	29.1	215.45	26.52
Ventral skin	106.1	29.28	197.01	27.6
Ventral skin	155.24	49.36	231.18	31.8
Ventral skin	156.29	51.64	225.44	33.04
Ventral skin	145.7	59.35	197.62	40.73
Ventral skin	145.65	46.42	222.2	31.87
Dorsal skin	412.37	238.57	124.19	57.85
Dorsal skin	349.82	224.28	154.76	64.11
Dorsal skin	497.53	323.49	165.6	65.02
Dorsal skin	509.18	370.96	181.13	72.85
Dorsal skin	486.78	339.95	124.25	69.84
Dorsal skin	555.87	350.21	227.84	63
Dorsal skin	461.27	226.2	161.15	49,04
Dorsal skin	398,04	231.21	194.72	58.09
Dorsal skin	318,22	177.36	156.45	55.73
Dorsal skin	449.52	236.01	217.65	52.5
Pectoral skin	469.96	283	309.3	60.22
Pectoral skin	338.48	168.98	277.03	49.92
Pectoral skin	541.47	315.06	317.59	58.19
Pectoral skin	393.61	262.48	281.57	66.69
Pectoral skin	365.04	280.57	278.32	76.86
Pectoral skin	382.62	255.47	254.82	66.77
Pectoral skin	531.56	304.15	338.9	57.22
Pectoral skin	534.39	194.64	377.29	36.42
Pectoral skin	503.82	221.39	318.89	43.94
Pectoral skin	422.16	237.7	322.68	56.3
Teeth membrane	138.91	89.8	244.12	64.65
Teeth membrane	236.56	131.67	271.54	55.66
Teeth membrane	200.79	150.16	264.41	74.79
Teeth membrane	180.31	107.39	269.17	59.56
Teeth membrane	134.28	76.39	280.36	56.89
Teeth membrane	115.06	74.26	279.24	64.54
Teeth membrane	150.97	136.49	248.29	90.41
Teeth membrane	156.99	131.82	203.17	83.97
Teeth membrane	162.06	124.02	183.08	76.53
Teeth membrane	154.3	142.81	137,31	92.55
Oral floor	49.19	18.49	200.67	37.59
Oral floor	49.2	32.68	121.31	66.42
Oral floor	89.58	10.48	199.17	11.7
Oral floor	58.17	9.56	174.87	16.43
Oral floor	152.94	24.67	195.41	16.13
Oral floor	98.74	23.93	194.14	24.24
Oral floor	82.74	16.96	148.93	20.5
Oral floor	45.81	12.57	121.56	27.44
Oral floor	111.58	18.49	181.78	16.57
Oral floor	80.39	18.92	191.43	23.54
Palate	116.11	18.74	125.41	16.14
Palate	75.13	18.07	110.78	24.05
Palate	85.64	14.44	125.91	16.87
Palate	87.62	25.64	155.72	29.26
Palate	114.77	20.95	160.55	18.26
Palate	93.29	15.95	211.36	17.1
Palate	119.34	19.62	292.97	16.43
Palate	104.46	16.27	180.7	15.58
Palate	71.74	12.96	179.02	18.06
Palate	91.09	11.36	126.3	12.48

## Sheet: Placoid scale density&coverage
Integument zone	denticules	area (µm2)	denticule/µm2	denticule/mm2	denticule area (µm2)	Skin area (µm2)	denticule area/area
White band	13	5231831	2.48479e-06	2.48479	2668736	3944152	0.676631
White band	12	4599458	2.609e-06	2.609	/	/	/
White band	10	3.40596e+06	2.93603e-06	2.93603	3.15976e+06	3.45446e+06	0.914692
White band	20	6.0043e+06	3.33095e-06	3.33095	5.43965e+06	6.18327e+06	0.879736
White band	7	2.19225e+06	3.19307e-06	3.19307	/	/	/
Tongue	67	4728971	1.4168e-05	14.168	584584	990696	0.590074
Tongue	17	971401	1.75005e-05	17.5005	/	/	/
Tongue	65	4.60067e+06	1.41284e-05	14.1284	/	/	/
Tongue	15	948659	1.58118e-05	15.8118	/	/	/
Tongue	7	542402	1.29055e-05	12.9055	432428	542402	0.797245
Tongue	14	997369	1.40369e-05	14.0369	699722	997369	0.701568
Ventral skin	7	495483	1.41276e-05	14.1276	/	/	/
Ventral skin	20	1.63359e+06	1.2243e-05	12.243	956162	1.68925e+06	0.566029
Ventral skin	37	2.97438e+06	1.24396e-05	12.4396	/	/	/
Ventral skin	21	1.64525e+06	1.2764e-05	12.764	1.16012e+06	1.64525e+06	0.705131
Ventral skin	23	1.64795e+06	1.39568e-05	13.9568	1.15116e+06	1.64795e+06	0.69854
Dorsal skin	15	3.62442e+06	4.13859e-06	4.13859	2.95821e+06	3.38076e+06	0.875013
Dorsal skin	14	3.68235e+06	3.80192e-06	3.80192	/	/	/
Dorsal skin	17	4.46825e+06	3.80462e-06	3.80462	3.50482e+06	4.46825e+06	0.784383
Dorsal skin	10	2.38312e+06	4.19618e-06	4.19618	1.90042e+06	2.38312e+06	0.79745
Pectoral skin	17	3.69326e+06	4.60298e-06	4.60298	2.95451e+06	3.69326e+06	0.799974
Pectoral skin	12	3.07983e+06	3.89631e-06	3.89631	/	/	/
Pectoral skin	14	3.61325e+06	3.87463e-06	3.87463	/	/	/
Pectoral skin	16	4.02295e+06	3.97718e-06	3.97718	3.56484e+06	4.02295e+06	0.886124
Pectoral skin	21	4.69845e+06	4.46956e-06	4.46956	3.94763e+06	4.69845e+06	0.8402
Teeth membrane	15	4.85219e+06	3.09139e-06	3.09139	718670	4.85219e+06	0.148113
Teeth membrane	4	1.30789e+06	3.05837e-06	3.05837	225951	978994	0.230799
Teeth membrane	11	3.47299e+06	3.1673e-06	3.1673	760352	3.49889e+06	0.217312
Oral floor	9	233451	3.8552e-05	38.552	168717	241418	0.698858
Oral floor	47	1.22774e+06	3.82817e-05	38.2817	/	/	/
Oral floor	7	215424	3.71361e-05	37.1361	/	/	/
Oral floor	25	646767	3.86538e-05	38.6538	396675	646767	0.61332
Oral floor	22	562047	3.91427e-05	39.1427	339443	562047	0.60394
Palate	19	973421	1.95188e-05	19.5188	835239	973421	0.858045
Palate	20	1.01148e+06	1.9773e-05	19.773	/	/	/
Palate	20	962067	2.07886e-05	20.7886	889802	985030	0.903324
Palate	87	4.67244e+06	1.86198e-05	18.6198	3.93861e+06	4.67244e+06	0.842945

## Sheet: Placoid scale Reflectance
White band					Pectoral skin
Wavelenght (nm)	Absorbance	Reflectance	Transmittance		Wavelenght (nm)	Absorbance	Reflectance	Transmittance
301	0.259204	0.781802	0.098994		299.978	0.043	0.827	0.13
337	0.276435	0.747531	0.116034		337.94	0.076	0.806	0.118
373	0.30895	0.712547	0.118503		374.719	0.097	0.785	0.118
409	0.348526	0.681576	0.109898		412.246	0.117	0.761	0.122
445	0.225291	0.713558	0.201152		448.179	0.084	0.772	0.144
481	0.16398	0.716111	0.259909		485.51	0.069	0.772	0.159
517	0.130689	0.724214	0.285096		521.858	0.105	0.768	0.127
553	0.132584	0.713491	0.293925		559.47	0.139	0.766	0.095
592	0.114341	0.713601	0.312057		595.692	0.144	0.768	0.088
625	0.047975	0.723344	0.368681		633.021	0.05	0.769	0.181
664	-0.0380499	0.727016	0.451034		669.672	0.01	0.759	0.231
697	-0.0748721	0.728402	0.48647		706.096	0	0.759	0.241
736	-0.0962421	0.726762	0.50948		742.789	0	0.76	0.24
769	-0.107041	0.724018	0.523023		779.853	0	0.761	0.239
808	-0.118153	0.724709	0.533444		816.708	0	0.762	0.238
844	-0.123917	0.723058	0.540859		853.727	0	0.77	0.23
Tongue					Teeth membrane
Wavelenght (nm)	Absorbance	Reflectance	Transmittance		Wavelenght (nm)	Absorbance	Reflectance	Transmittance
300	0.066	0.732	0.207		299.692	0.009	0.809	0.182
340	0.116	0.693	0.192		336.166	0.06	0.792	0.148
380	0.183	0.641	0.178		373.346	0.106	0.76	0.134
421	0.207	0.613	0.182		409.851	0.108	0.75	0.142
462	0.148	0.635	0.22		446.294	0.059	0.754	0.187
503	0.135	0.637	0.228		483.259	0.052	0.753	0.195
543	0.189	0.614	0.199		520.37	0.093	0.747	0.16
584	0.189	0.616	0.198		557.058	0.098	0.746	0.156
592	0.184	0.617	0.199		593.362	0.069	0.743	0.188
624	0.122	0.626	0.25		630.384	0	0.738	0.262
665	0.061	0.632	0.309		667.527	0	0.73	0.27
706	0.03	0.636	0.335		704.076	0	0.728	0.272
747	0.009	0.641	0.354		740.625	0	0.729	0.271
788	0	0.645	0.37		777.336	0	0.727	0.273
799	0	0.648	0.377		814.296	0	0.728	0.272
850	0	0.658	0.4		851.349	0	0.732	0.268
Ventral skin					Oral floor
Wavelenght (nm)	Absorbance	Reflectance	Transmittance		Wavelenght (nm)	Absorbance	Reflectance	Transmittance
300	0.058	0.843	0.099		300.325	0.047	0.833	0.12
335	0.064	0.834	0.102		341.77	0.087	0.816	0.097
370	0.077	0.818	0.105		382.484	0.123	0.787	0.09
408	0.093	0.793	0.114		422.897	0.106	0.791	0.103
444	0.077	0.812	0.111		463.114	0.065	0.785	0.15
481	0.07	0.811	0.119		504.558	0.084	0.785	0.131
516	0.066	0.811	0.123		544.239	0.107	0.784	0.109
553	0.066	0.811	0.123		585.612	0.099	0.781	0.12
589	0.066	0.809	0.125		625.682	0.001	0.775	0.224
625	0.054	0.816	0.13		666.451	0	0.765	0.235
662	0.045	0.81	0.145		707.849	0	0.764	0.236
698	0.037	0.808	0.155		747.455	0	0.762	0.238
734	0.035	0.809	0.156		789.282	0	0.76	0.24
770	0.034	0.808	0.158		829.319	0	0.759	0.241
807	0.023	0.808	0.169		869.581	0	0.76	0.24
842	0.023	0.808	0.169		910.775	0	0.759	0.241
Dorsal skin					Palate
Wavelenght (nm)	Absorbance	Reflectance	Transmittance		Wavelenght (nm)	Absorbance	Reflectance	Transmittance
300.319	0.065	0.829	0.106		300.098	0.048	0.839	0.113
336.698	0.089	0.811	0.1		340.547	0.086	0.826	0.088
371.994	0.107	0.789	0.104		381.298	0.127	0.795	0.078
408.51	0.125	0.763	0.112		422.074	0.113	0.799	0.088
444.508	0.092	0.773	0.135		462.67	0.058	0.802	0.14
481.305	0.067	0.772	0.161		503.281	0.074	0.804	0.122
516.593	0.076	0.77	0.154		543.61	0.102	0.805	0.093
553.629	0.097	0.76	0.143		584.13	0.097	0.803	0.1
589.57	0.09	0.767	0.143		625.42	0.005	0.798	0.197
625.447	0.015	0.768	0.217		665.94	0	0.79	0.21
662.646	0	0.762	0.238		707.339	0	0.787	0.213
698.283	0	0.759	0.241		747.278	0	0.787	0.213
734.931	0	0.759	0.241		788.955	0	0.787	0.213
770.38	0	0.758	0.242		828.972	0	0.786	0.214
806.91	0	0.757	0.243		869.74	0	0.785	0.215
843.7	0	0.757	0.243		910.711	0	0.786	0.214
